# Supplementary material for: Optimizing respiratory virus surveillance networks using uncertainty propagation
Source: Nat Commun. 2021 Jan 11;12:222. doi: 10.1038/s41467-020-20399-3 (PMC7801666; doi:10.1038/s41467-020-20399-3)
Supplement: Supplementary file 4 — Source Data [file 41467_2020_20399_MOESM4_ESM.xlsx]

## Sheet: Fig3a
Number of selected states	SA	Population	Commuter	Population Gradient
0	1.24436	1.24436	1.24436	1.24436
1	1.22759	1.23912	1.23082	1.23912
2	1.22083	1.23198	1.2261	1.23198
3	1.21301	1.2254	1.22225	1.22911
4	1.20569	1.2226	1.2213	1.22632
5	1.19975	1.22124	1.21906	1.22498
6	1.19559	1.20754	1.2183	1.22326
7	1.19152	1.20601	1.21588	1.21509
8	1.18804	1.20362	1.21311	1.19362
9	1.18446	1.20004	1.21136	1.18974
10	1.18073	1.19303	1.21058	1.1824
11	1.17681	1.18114	1.20925	1.17901
12	1.17286	1.17711	1.2074	1.17787
13	1.16859	1.17368	1.20314	1.17532
14	1.16395	1.17256	1.20168	1.17192
15	1.15725	1.17084	1.20053	1.16843
16	1.15039	1.16503	1.19637	1.16671
17	1.1433	1.16346	1.1949	1.16259
18	1.13885	1.16251	1.19407	1.15452
19	1.13338	1.16086	1.19087	1.15263
20	1.1284	1.15892	1.18947	1.15198
21	1.12302	1.15731	1.18828	1.13961
22	1.1182	1.15532	1.17868	1.13664
23	1.11377	1.15352	1.17811	1.12272
24	1.1095	1.15282	1.17708	1.12088
25	1.10433	1.14926	1.17648	1.11452
26	1.09915	1.14645	1.17516	1.11198
27	1.09236	1.14449	1.17461	1.10891
28	1.08711	1.13751	1.17282	1.1075
29	1.08162	1.13481	1.17156	1.10473
30	1.07608	1.1218	1.16942	1.1023
31	1.07239	1.11903	1.1661	1.10099
32	1.06767	1.09417	1.16272	1.09438
33	1.06262	1.06826	1.1583	1.06988
34	1.05807	1.06435	1.14642	1.06149
35	1.05611	1.05611	1.05611	1.05611

## Sheet: Fig3c
Number of selected states	Observed	Omitted
1	0.00139483	0.00345343
2	0.00164756	0.00344953
3	0.00158294	0.00344459
4	0.00145272	0.00313085
5	0.00149835	0.00293246
6	0.00180445	0.0028838
7	0.00181904	0.00296337
8	0.00192131	0.00262849
9	0.00162765	0.00284682
10	0.00161291	0.00266511
11	0.00182985	0.00250041
12	0.00173959	0.00261693
13	0.00194469	0.00261785
14	0.00180108	0.00246148
15	0.00194363	0.00247477
16	0.00197434	0.0023416
17	0.00196219	0.00223528
18	0.00191638	0.00222432
19	0.00190599	0.00219396
20	0.00192213	0.00218884
21	0.00195748	0.00206927
22	0.00198344	0.00205103
23	0.00193996	0.00207212
24	0.00196752	0.00209197
25	0.0019233	0.00218093
26	0.00192147	0.00223981
27	0.00192971	0.00214638
28	0.00196227	0.00207513
29	0.00193516	0.00203032
30	0.00189966	0.00208131
31	0.0020048	0.0019566
32	0.00195292	0.00208618
33	0.00196774	0.00197788
34	0.0019868	0.00197728

## Sheet: Fig3d
Number of selected states	SA	Population	Commuter	Population Gradient
1	0.00341988	0.0042265	0.00334964	0.00420646
2	0.00325174	0.00325174	0.00328488	0.00320338
3	0.00292546	0.00306846	0.00350648	0.00324478
4	0.00294487	0.00294352	0.00309523	0.00286319
5	0.00275988	0.0028068	0.00312669	0.00279804
6	0.00279263	0.00278748	0.0029676	0.00264618
7	0.00240434	0.00270559	0.00305343	0.00263224
8	0.00242019	0.00269179	0.00300636	0.00266144
9	0.00240355	0.00260931	0.0029767	0.00264515
10	0.0023917	0.00267209	0.0027779	0.00259203
11	0.00229524	0.00259872	0.0029262	0.00250218
12	0.00223182	0.00254274	0.00297685	0.00246798
13	0.00217801	0.00253368	0.0029131	0.00249514
14	0.00210823	0.0024107	0.00295463	0.00230681
15	0.00213536	0.00248648	0.00288476	0.00230934
16	0.00212369	0.00239897	0.00294574	0.00230491
17	0.00211614	0.00239018	0.00297482	0.00228781
18	0.0020745	0.00236028	0.0027917	0.00219757
19	0.00203	0.00240255	0.00271816	0.00220018
20	0.00205244	0.00243348	0.00272199	0.0021908
21	0.00206404	0.00239534	0.00273135	0.00217105
22	0.00201307	0.00239319	0.00278712	0.00215944
23	0.00202036	0.00241652	0.00267415	0.0021469
24	0.00199063	0.00242366	0.00263527	0.00201804
25	0.00202755	0.00225973	0.00243868	0.00201049
26	0.00197698	0.00226822	0.00244374	0.00200102
27	0.00197304	0.00219336	0.00225781	0.00201075
28	0.00199343	0.00218012	0.0023174	0.00206027
29	0.00198549	0.00211147	0.00223643	0.00203168
30	0.00197364	0.00205717	0.0021537	0.00211241
31	0.00198218	0.00208505	0.00215016	0.00202136
32	0.00196152	0.00199512	0.00205233	0.00197259
33	0.00195695	0.0020213	0.00199346	0.00196587
34	0.00195815	0.00195735	0.00199477	0.00195675
35	0.00194061	0.00194061	0.00197275	0.00197275

## Sheet: Fig3e
Number of selected states	SA	Population	Commuter	Population Gradient
1	-0.520229	-0.634365	-0.519312	-0.642857
2	-0.502961	-0.502961	-0.518691	-0.491594
3	-0.473436	-0.476279	-0.574827	-0.508171
4	-0.47658	-0.457645	-0.513	-0.473733
5	-0.442519	-0.459988	-0.513477	-0.448274
6	-0.443419	-0.462309	-0.488008	-0.429225
7	-0.384549	-0.441399	-0.513276	-0.438615
8	-0.396812	-0.43856	-0.499631	-0.446754
9	-0.387653	-0.427359	-0.511739	-0.442332
10	-0.395172	-0.432192	-0.474275	-0.4235
11	-0.365911	-0.430726	-0.527794	-0.408076
12	-0.354336	-0.420895	-0.537244	-0.40408
13	-0.347353	-0.426366	-0.535115	-0.427534
14	-0.331552	-0.404501	-0.529225	-0.376601
15	-0.347857	-0.423555	-0.517526	-0.384631
16	-0.34779	-0.40522	-0.514534	-0.387458
17	-0.356249	-0.42797	-0.560175	-0.371299
18	-0.347055	-0.405091	-0.484838	-0.362783
19	-0.337838	-0.415097	-0.453616	-0.364637
20	-0.347054	-0.421616	-0.479277	-0.363835
21	-0.355217	-0.435364	-0.469167	-0.361411
22	-0.339588	-0.443657	-0.503695	-0.368787
23	-0.338711	-0.42862	-0.487021	-0.357133
24	-0.340877	-0.41032	-0.467944	-0.340298
25	-0.352787	-0.39868	-0.433168	-0.34706
26	-0.339402	-0.400734	-0.434987	-0.343407
27	-0.329565	-0.382811	-0.40438	-0.342472
28	-0.339597	-0.381323	-0.408875	-0.361519
29	-0.355731	-0.378932	-0.386455	-0.352044
30	-0.341104	-0.361635	-0.378845	-0.385873
31	-0.354343	-0.353268	-0.383627	-0.358862
32	-0.339866	-0.353315	-0.356792	-0.351574
33	-0.345663	-0.374706	-0.34528	-0.339035
34	-0.342723	-0.339865	-0.351476	-0.334788
35	-0.339326	-0.339326	-0.344736	-0.344736

## Sheet: Fig4a
Fraction of selected counties	Population Gradient	Population	Commuter	Diversity	Random
0.05	0.00152701	0.00164449	0.00180733	0.00169613	0.00150608
0.1	0.00135905	0.00154149	0.0017419	0.00149829	0.00148238
0.2	0.00133231	0.00145699	0.00153405	0.00146041	0.00143257
0.3	0.00135756	0.00146646	0.00151518	0.00148316	0.00138606
0.4	0.00136333	0.00148421	0.00154258	0.0013893	0.00138729
0.5	0.00133362	0.0014011	0.00144845	0.00134619	0.0013644
0.6	0.00135814	0.00145627	0.00149322	0.00136663	0.00135296
0.7	0.00136315	0.00144504	0.00148047	0.00137577	0.00133945
0.8	0.00131425	0.00134398	0.00139568	0.00131024	0.00130523
0.9	0.00128455	0.00131008	0.00133881	0.00131795	0.00131335
1	0.00126693	0.00126693	0.00126693	0.00126693	0.00126693

## Sheet: Fig5b
Number of selected states	Population Gradient	Population	Commuter	Diversity	Random
1	0.00218123	0.00218123	0.00229128	0.00214765	0.00263751
2	0.00195236	0.00195236	0.00196128	0.00195709	0.00206509
3	0.00187751	0.0019112	0.00190373	0.00188	0.0018906
4	0.00179893	0.00183031	0.0018805	0.00184009	0.00179327
5	0.00180979	0.00184715	0.00191386	0.00183104	0.00180546
6	0.00179347	0.00184698	0.00183339	0.00183882	0.00180064
7	0.00179563	0.00184605	0.0018125	0.00186119	0.00180345
8	0.00174258	0.00180779	0.00182082	0.00184845	0.00178147
9	0.00174789	0.00179296	0.00180038	0.00182616	0.00172647
10	0.00172939	0.00174971	0.00177684	0.00183659	0.00172704

## Sheet: Fig5c
Number of selected states	Population Gradient	Population	Commuter	Diversity	Random
1	0.00289733	0.00289733	0.00326378	0.00288691	0.00322811
2	0.00261836	0.00261836	0.0027075	0.00263107	0.00265698
3	0.00252505	0.00261741	0.00257355	0.00256821	0.00253323
4	0.00246149	0.00251785	0.002576	0.00251832	0.00246196
5	0.00244942	0.00250728	0.00250859	0.002481	0.00245506
6	0.00243207	0.00247612	0.00244918	0.00245035	0.00245195
7	0.00244564	0.00247583	0.00243048	0.00246318	0.00242228
8	0.00237958	0.00245377	0.00242454	0.0024294	0.00240193
9	0.00238263	0.00243208	0.00242083	0.00242083	0.0023504
10	0.00237022	0.00238794	0.00240821	0.00241868	0.00235559
